# Supplementary material for: Learning from boundlessness: epistemic shifts towards a holistic worldview following psychedelic experiences
Source: Npj Ment Health Res. 2026 Jan 29;5:6. doi: 10.1038/s44184-026-00186-6 (PMC12855808; doi:10.1038/s44184-026-00186-6)
Supplement: Supplementary file 2 — Supplementary Materials Data [file 44184_2026_186_MOESM2_ESM.xlsx]

## Sheet: Co-Occurrence Matrix Table
ID			1	2	3	4	5	6	7	8	9	10	11	12	13	14	15	16	17	18	19	20	21	22	23	24	25	26	27	28	29	30	31	32	33	34	35	36	37	38	39	40	41	42	43	44	45	46	47
			Complexity Awareness (S)	Oneness (S)	Compassion (S)	Negative change (S)	Insight (S)	Authenticity (S)	Purpose & Values (S)	Wellbeing (S)	Empathy (O)	Interrelatedness (O)	Compassion (O)	Difference Acceptance (O)	Sonder (O)	Commonality (O)	Reductionism reduction (R)	Negative change (R)	Agnosticism (R)	Interrelatedness (R)	Oneness (R)	Religiosity (R)	Animism (R)	Openmindedness (R)	Mortality (R)	Purpose & Values (R)	Subjectivity (R)	Philosophical enquiry (R)	Complexity awareness (I)	Trust & faith (I)	Alignment (I)	Attunement (I)	Purpose & Values (I)	Metaphysical resonance (I)	Openness (I)	Nature connection (I)	Interrelatedness (I)	Empathy (I)	Negative change (I)	Expanded concept (N)	Difference acceptance (N)	Complexity Awareness (N)	Rejecting normal (N)	Social constructivism (N)	Metaphysical resonance (N)	Interrelatedness (N)	Nature connection (N)	Negative change (N)	Malleability (B)
		Total Mentions of Codes	15	7	22	3	35	10	21	7	25	19	16	22	9	21	8	2	5	8	6	8	26	7	6	10	16	8	7	16	8	19	15	12	9	6	13	6	4	18	15	15	7	16	10	4	6	2	11
1	Complexity Awareness (S)	15	15	4	6	0	4	1	1	1	4	3	4	5	3	5	5	0	1	1	4	1	5	2	3	0	3	1	3	3	3	4	3	3	3	2	2	1	1	5	2	2	1	3	1	0	0	1	3
2	Oneness (S)	7	4	7	2	0	1	0	2	0	0	4	5	2	0	4	3	0	0	3	2	2	5	1	1	1	2	3	3	3	0	0	2	3	2	0	0	0	0	2	2	1	1	4	0	0	1	0	1
3	Compassion (S)	22	6	2	22	0	9	2	4	1	11	4	5	7	3	4	6	0	2	2	1	1	11	5	5	0	4	4	0	5	4	6	6	4	2	2	4	2	1	5	6	4	1	3	3	2	1	0	4
4	Negative change (S)	3	0	0	0	3	0	0	0	0	1	0	2	1	1	0	0	0	0	0	0	1	0	0	0	0	1	0	0	0	0	0	0	1	0	0	1	0	0	0	0	0	0	1	1	0	0	0	1
5	Insight (S)	35	4	1	9	0	35	7	8	2	15	12	6	9	3	9	2	0	2	4	3	3	12	3	2	3	8	4	3	9	4	9	7	3	4	2	5	3	1	7	6	7	5	8	1	2	4	0	7
6	Authenticity (S)	10	1	0	2	0	7	10	3	3	3	0	3	3	2	2	1	0	1	1	1	0	3	1	1	3	2	0	2	2	1	4	3	1	2	1	4	2	0	3	1	1	0	1	1	0	2	0	1
7	Purpose & Values (S)	21	1	2	4	0	8	3	21	2	8	2	4	5	0	6	1	2	0	4	0	4	9	1	2	6	4	3	2	4	0	4	2	3	1	0	1	1	3	7	3	8	1	4	5	1	1	1	1
8	Wellbeing (S)	7	1	0	1	0	2	3	2	7	3	0	1	1	1	1	0	0	1	0	1	0	0	0	0	2	1	0	1	0	2	2	1	2	0	0	2	2	0	3	2	1	0	2	1	1	1	0	1
9	Empathy (O)	25	4	0	11	1	15	3	8	3	25	5	2	8	3	3	3	0	3	2	2	2	6	3	2	3	4	3	1	3	2	8	8	0	0	1	5	3	1	6	3	4	2	6	2	2	1	0	5
10	Interrelatedness (O)	19	3	4	4	0	12	0	2	0	5	19	3	2	0	8	2	0	0	4	3	3	5	2	0	3	7	1	3	4	2	4	4	3	3	1	2	1	0	3	4	4	3	5	0	1	2	0	1
11	Compassion (O)	16	4	5	5	2	6	3	4	1	2	3	16	6	1	7	3	0	1	3	2	2	7	2	1	3	4	2	3	7	2	4	3	4	5	1	3	1	0	5	4	4	1	5	0	0	2	0	2
12	Difference Acceptance (O)	22	5	2	7	1	9	3	5	1	8	2	6	22	4	5	3	0	2	2	0	2	7	3	1	4	3	4	3	6	2	7	6	1	2	2	2	2	1	6	5	1	2	5	4	0	1	0	3
13	Sonder (O)	9	3	0	3	1	3	2	0	1	3	0	1	4	9	1	0	0	2	0	0	0	1	0	0	1	2	1	1	0	1	0	3	1	2	1	4	1	0	4	0	0	0	3	1	0	0	0	4
14	Commonality (O)	21	5	4	4	0	9	2	6	1	3	8	7	5	1	21	2	1	0	3	3	5	5	4	1	4	5	2	4	6	2	6	4	6	4	0	1	1	1	6	5	4	2	6	3	2	2	0	4
15	Reductionism reduction (R)	8	5	3	6	0	2	1	1	0	3	2	3	3	0	2	8	0	2	0	1	1	5	2	4	0	1	2	1	3	0	2	3	2	2	1	1	0	0	1	1	0	1	1	0	0	0	0	2
16	Negative change (R)	2	0	0	0	0	0	0	2	0	0	0	0	0	0	1	0	2	0	0	0	1	0	0	0	0	0	0	0	0	0	0	0	0	0	0	0	0	1	1	0	1	0	0	1	0	0	1	0
17	Agnosticism (R)	5	1	0	2	0	2	1	0	1	3	0	1	2	2	0	2	0	5	0	0	0	0	1	1	1	1	1	2	1	0	1	3	0	2	1	2	1	0	1	0	0	1	1	0	0	1	0	2
18	Interrelatedness (R)	8	1	3	2	0	4	1	4	0	2	4	3	2	0	3	0	0	0	8	2	1	5	0	0	2	3	2	2	3	0	3	4	0	1	0	0	0	0	2	2	2	0	2	0	2	4	0	0
19	Oneness (R)	6	4	2	1	0	3	1	0	1	2	3	2	0	0	3	1	0	0	2	6	1	1	0	0	0	2	1	2	0	1	1	2	1	1	0	0	0	0	2	1	1	1	2	0	1	1	0	0
20	Religiosity (R)	8	1	2	1	1	3	0	4	0	2	3	2	2	0	5	1	1	0	1	1	8	2	1	0	0	2	2	2	1	1	0	3	2	1	0	0	0	1	5	1	2	0	4	3	1	0	0	2
21	Animism (R)	26	5	5	11	0	12	3	9	0	6	5	7	7	1	5	5	0	0	5	1	2	26	3	4	1	2	4	2	8	1	7	6	4	2	1	2	0	1	3	8	2	1	7	4	1	2	1	5
22	Openmindedness (R)	7	2	1	5	0	3	1	1	0	3	2	2	3	0	4	2	0	1	0	0	1	3	7	2	0	0	1	0	3	1	2	1	2	1	0	1	0	0	3	2	1	0	1	0	1	0	0	1
23	Mortality (R)	6	3	1	5	0	2	1	2	0	2	0	1	1	0	1	4	0	1	0	0	0	4	2	6	0	0	1	0	2	0	2	1	2	0	0	0	0	1	0	0	1	0	0	1	0	0	0	1
24	Purpose & Values (R)	10	0	1	0	0	3	3	6	2	3	3	3	4	1	4	0	0	1	2	0	0	1	0	0	10	3	0	2	2	0	2	1	2	2	0	1	2	0	4	2	3	1	2	1	0	1	0	0
25	Subjectivity (R)	16	3	2	4	1	8	2	4	1	4	7	4	3	2	5	1	0	1	3	2	2	2	0	0	3	16	1	2	4	3	3	4	2	1	1	2	1	0	3	1	3	4	4	2	0	0	0	3
26	Philosophical enquiry (R)	8	1	3	4	0	4	0	3	0	3	1	2	4	1	2	2	0	1	2	1	2	4	1	1	0	1	8	1	2	0	0	2	0	1	0	0	0	1	2	1	2	2	4	0	1	1	0	1
27	Complexity awareness (I)	7	3	3	0	0	3	2	2	1	1	3	3	3	1	4	1	0	2	2	2	2	2	0	0	2	2	1	9	1	0	1	4	2	4	1	1	1	0	4	3	3	1	3	1	0	1	0	0
28	Trust & faith (I)	16	3	3	5	0	9	2	4	0	3	4	7	6	0	6	3	0	1	3	0	1	8	3	2	2	4	2	1	16	1	5	3	2	2	0	0	0	0	1	3	3	1	4	1	1	2	0	2
29	Alignment (I)	8	3	0	4	0	4	1	0	2	2	2	2	2	1	2	0	0	0	0	1	1	1	1	0	0	3	0	0	1	8	3	1	1	0	1	1	1	0	2	3	2	0	1	0	0	0	0	2
30	Attunement (I)	19	4	0	6	0	9	4	4	2	8	4	4	7	0	6	2	0	1	3	1	0	7	2	2	2	3	0	1	5	3	19	3	2	1	1	1	1	0	2	4	2	1	3	1	1	2	0	0
31	Purpose & Values (I)	15	3	2	6	0	7	3	2	1	8	4	3	6	3	4	3	0	3	4	2	3	6	1	1	1	4	2	4	3	1	3	15	0	1	1	4	0	0	2	5	2	1	7	0	1	2	0	4
32	Metaphysical resonance (I)	12	3	3	4	1	3	1	3	2	0	3	4	1	1	6	2	0	0	0	1	2	4	2	2	2	2	0	2	2	1	2	0	12	3	1	2	0	0	4	3	2	2	1	3	0	0	0	4
33	Openness (I)	9	3	2	2	0	4	2	1	0	0	3	5	2	2	4	2	0	2	1	1	1	2	1	0	2	1	1	4	2	0	1	1	3	9	1	2	1	0	4	1	2	1	1	0	0	2	0	1
34	Nature connection (I)	6	2	0	2	0	2	1	0	0	1	1	1	2	1	0	1	0	1	0	0	0	1	0	0	0	1	0	1	0	1	1	1	1	1	6	6	2	0	1	2	0	0	0	1	0	1	0	0
35	Interrelatedness (I)	13	2	0	4	1	5	4	1	2	5	2	3	2	4	1	1	0	2	0	0	0	2	1	0	1	2	0	1	0	1	1	4	2	2	6	13	3	0	3	4	3	0	2	2	0	1	0	2
36	Empathy (I)	6	1	0	2	0	3	2	1	2	3	1	1	2	1	1	0	0	1	0	0	0	0	0	0	2	1	0	1	0	1	1	0	0	1	2	3	6	0	2	3	2	0	1	1	0	1	0	0
37	Negative change (I)	4	1	0	1	0	1	0	3	0	1	0	0	1	0	1	0	1	0	0	0	1	1	0	1	0	0	1	0	0	0	0	0	0	0	0	0	0	4	0	0	1	0	0	1	0	0	2	0
38	Expanded concept (N)	18	5	2	5	0	7	3	7	3	6	3	5	6	4	6	1	1	1	2	2	5	3	3	0	4	3	2	4	1	2	2	2	4	4	1	3	2	0	18	2	6	0	4	5	1	0	0	3
39	Difference acceptance (N)	15	2	2	6	0	6	1	3	2	3	4	4	5	0	5	1	0	0	2	1	1	8	2	0	2	1	1	3	3	3	4	5	3	1	2	4	3	0	2	15	6	0	3	0	0	0	0	1
40	Complexity Awareness (N)	15	2	1	4	0	7	1	8	1	4	4	4	1	0	4	0	1	0	2	1	2	2	1	1	3	3	2	3	3	2	2	2	2	2	0	3	2	1	6	6	15	1	2	2	0	0	0	0
41	Rejecting normal (N)	7	1	1	1	0	5	0	1	0	2	3	1	2	0	2	1	0	1	0	1	0	1	0	0	1	4	2	1	1	0	1	1	2	1	0	0	0	0	0	0	1	7	2	0	0	0	0	2
42	Social constructivism (N)	16	3	4	3	1	8	1	4	2	6	5	5	5	3	6	1	0	1	2	2	4	7	1	0	2	4	4	3	4	1	3	7	1	1	0	2	1	0	4	3	2	2	16	1	1	0	0	3
43	Metaphysical resonance (N)	10	1	0	3	1	1	1	5	1	2	0	0	4	1	3	0	1	0	0	0	3	4	0	1	1	2	0	1	1	0	1	0	3	0	1	2	1	1	5	0	2	0	1	10	0	0	0	2
44	Interrelatedness (N)	4	0	0	2	0	2	0	1	1	2	1	0	0	0	2	0	0	0	2	1	1	1	1	0	0	0	1	0	1	0	1	1	0	0	0	0	0	0	1	0	0	0	1	0	4	3	0	0
45	Nature connection (N)	6	0	1	1	0	4	2	1	1	1	2	2	1	0	2	0	0	1	4	1	0	2	0	0	1	0	1	1	2	0	2	2	0	2	1	1	1	0	0	0	0	0	0	0	3	6	0	0
46	Negative change (N)	2	1	0	0	0	0	0	1	0	0	0	0	0	0	0	0	1	0	0	0	0	1	0	0	0	0	0	0	0	0	0	0	0	0	0	0	0	2	0	0	0	0	0	0	0	0	2	0
47	Malleability (B)	11	3	1	4	1	7	1	1	1	5	1	2	3	4	4	2	0	2	0	0	2	5	1	1	0	3	1	0	2	2	0	4	4	1	0	2	0	0	3	1	0	2	3	2	0	0	0	11
48	Oneness (B)	9	1	0	4	0	6	0	2	0	5	4	1	4	0	2	2	0	1	2	1	0	3	0	0	1	3	2	0	2	0	4	3	0	0	1	1	0	0	0	2	0	3	2	0	1	1	0	1
49	Interrelatedness (B)	27	6	4	9	0	15	4	8	1	12	8	6	10	2	9	3	0	1	4	3	3	9	3	3	5	7	4	3	6	2	7	7	2	4	1	4	3	2	4	4	7	3	6	4	2	3	0	2
50	Disconnection (B)	2	0	0	0	0	0	0	1	0	0	0	0	0	1	0	0	1	1	0	0	0	0	0	0	1	0	0	1	0	0	0	0	0	1	0	0	0	1	1	0	0	0	0	0	0	0	1	0
51	Illusory boundaries (B)	10	6	1	2	0	5	1	3	1	2	2	2	2	1	4	1	0	0	0	2	3	3	1	0	0	3	1	2	1	3	3	2	2	1	2	2	1	0	4	2	2	1	3	1	1	0	0	1
52	Boundlessness (B)	9	2	0	1	0	7	1	2	0	2	4	0	2	0	4	0	1	0	1	0	3	1	1	0	1	3	1	0	4	2	2	1	0	0	1	1	0	0	2	0	1	2	3	1	2	1	0	1
53	Complexity Awareness (M)	32	15	5	10	0	12	4	10	3	8	6	9	8	4	9	5	1	3	3	4	3	7	3	4	5	6	3	9	6	5	5	5	6	7	3	6	4	2	13	7	15	2	4	4	0	1	1	3
54	Purpose & Values (M)	38	4	3	10	0	16	5	21	3	18	8	5	11	4	10	4	2	4	6	2	6	13	2	3	10	9	4	6	6	1	7	15	3	2	1	5	2	3	9	8	9	2	11	5	2	2	1	5
55	Metaphysical resonance (M)	19	4	3	6	1	4	1	7	2	2	3	4	4	2	8	2	1	0	0	1	4	7	2	2	2	3	0	2	3	1	3	0	12	3	2	4	1	1	8	3	4	2	2	10	0	0	0	5
56	Nature connection (M)	11	2	1	3	0	5	2	1	1	2	3	2	3	1	2	1	0	1	4	1	0	3	0	0	1	1	1	1	2	1	3	3	1	2	6	6	2	0	1	2	0	0	0	1	3	6	0	0
57	Interrelatedness (M)	49	8	6	13	1	25	6	11	3	18	19	11	14	4	13	5	0	3	8	4	6	14	4	3	7	11	5	6	11	4	12	12	4	6	6	13	5	2	9	8	11	4	11	5	4	6	0	4
58	Empathy (M)	12	5	2	3	0	6	3	1	3	5	4	3	2	1	4	1	0	1	2	6	1	1	0	0	2	3	1	3	0	2	2	2	1	2	2	3	6	0	4	4	3	1	3	1	1	2	0	0
59	Negative change (M)	8	1	0	1	3	1	0	4	0	2	0	2	2	1	2	0	2	0	0	0	3	1	0	1	0	1	1	0	0	0	0	0	1	0	0	1	0	4	1	0	2	0	1	3	0	0	2	1
60	Difference Acceptance (M)	32	7	3	12	1	14	4	7	3	10	6	8	22	4	9	4	0	2	3	1	2	12	4	1	5	4	4	5	8	4	10	9	4	3	3	5	4	1	7	15	6	2	7	4	0	1	0	4
61	Compassion (M)	33	8	5	22	2	14	5	8	2	12	6	16	11	4	8	7	0	3	5	3	3	15	5	5	3	7	5	3	9	5	9	8	6	5	3	6	3	1	9	8	6	2	7	3	2	3	0	5
62	Oneness (M)	19	7	7	7	0	9	1	4	1	7	9	7	6	0	6	5	0	1	6	6	2	8	1	1	2	6	5	3	5	1	5	6	3	2	1	1	0	0	3	4	2	4	6	0	2	3	0	2
[truncated: 15 more columns]

## Sheet: Nodetable
ID	Label	Total Number of Occurrence per code	Unique Theme ID	Code Level 1	Hierarchy	Question	Description	Cluster all	Weighted Degree
1	Complexity Awareness (S)	15	Complexity awareness	unmerged	Sublevel	Self	Awareness of the complexity of reality and people, their different parts and how they form together a bigger picture	3	96
2	Oneness (S)	7	Oneness	unmerged	Sublevel	Self	Awareness of oneness, unity of all things	2	92
3	Compassion (S)	22	Compassion	unmerged	Sublevel	Self	Compassion and love	2	117
4	Negative change (S)	3	Negative change	unmerged	Sublevel	Self	Negative changes	0	16
5	Insight (S)	35	Insight	unmerged	TopLevel	Self	Emergence of meaningful insight	1	63
6	Authenticity (S)	10	Authenticity	unmerged	TopLevel	Self	Increased authenticity	3	49
7	Purpose & Values (S)	21	Purpose & Values	unmerged	Sublevel	Self	Redefined purpose and values	0	85
8	Wellbeing (S)	7	Wellbeing	unmerged	TopLevel	Self	Increased wellbeing	3	31
9	Empathy (O)	25	Empathy	unmerged	Sublevel	Others	Increased empathy and emotional understanding	1	101
10	Interrelatedness (O)	19	Interrelatedness	unmerged	Sublevel	Others	Awareness of interconnectedness and interdependence	1	97
11	Compassion (O)	16	Compassion	unmerged	Sublevel	Others	Compassion and love	2	118
12	Difference Acceptance (O)	22	Difference Acceptance	unmerged	Sublevel	Others	Acceptance of different perspectives	2	88
13	Sonder (O)	9	Sonder	unmerged	TopLevel	Others	Recognizing and appreciating the wholeness of others, the depth and complexity of their lives	3	35
14	Commonality (O)	21	Commonality	unmerged	TopLevel	Others	Recognising the commonality in human experience and suffering	0	87
15	Reductionism reduction (R)	8	Reductionism reduction	unmerged	TopLevel	Reality	A shift away from reductionism and physicalist worldviews	2	70
16	Negative change (R)	2	Negative change	unmerged	Sublevel	Reality	Negative changes	0	16
17	Agnosticism (R)	5	Agnosticism	unmerged	TopLevel	Reality	Increased agnosticism and uncertainty	3	46
18	Interrelatedness (R)	8	Interrelatedness	unmerged	Sublevel	Reality	Awareness of interconnectedness and interdependence	1	90
19	Oneness (R)	6	Oneness	unmerged	Sublevel	Reality	Awareness of oneness, unity of all things	3	58
20	Religiosity (R)	8	Religiosity	unmerged	TopLevel	Reality	Increased religiosity	0	64
21	Animism (R)	26	Animism	unmerged	TopLevel	Reality	Increased perception of animism, spirit and sacredness in the world	2	105
22	Openmindedness (R)	7	Openmindedness	unmerged	TopLevel	Reality	Increased openness and curiosity	2	51
23	Mortality (R)	6	Mortality	unmerged	TopLevel	Reality	A shift in perception of death	2	45
24	Purpose & Values (R)	10	Purpose & Values	unmerged	Sublevel	Reality	Redefined purpose and values	0	62
25	Subjectivity (R)	16	Subjectivity	unmerged	TopLevel	Reality	Increased awareness of the subjectivity of reality	1	56
26	Philosophical enquiry (R)	8	Philosophical enquiry	unmerged	TopLevel	Reality	Increased engagement with philosophical ideas	2	58
27	Complexity awareness (I)	7	Complexity awareness	unmerged	Sublevel	Intuition	Awareness of the complexity of reality and people, their different parts and how they form together a bigger picture	3	98
28	Trust & faith (I)	16	Trust & faith	unmerged	TopLevel	Intuition	Trust and faith in intuition	2	66
29	Alignment (I)	8	Alignment	unmerged	TopLevel	Intuition	Increased alignment to Self	3	43
30	Attunement (I)	19	Attunement	unmerged	TopLevel	Intuition	Increased attunement to intuition	2	48
31	Purpose & Values (I)	15	Purpose & Values	unmerged	Sublevel	Intuition	Redefined purpose and values	1	139
32	Metaphysical resonance (I)	12	Metaphysical resonance	unmerged	Sublevel	Intuition	Increased resonance to metaphysical ideas and experiences	0	64
33	Openness (I)	9	Openness	unmerged	TopLevel	Intuition	Increased openness	3	69
34	Nature connection (I)	6	Nature connection	unmerged	Sublevel	Intuition	Increased awareness and connection to the natural world	1	41
35	Interrelatedness (I)	13	Interrelatedness	unmerged	Sublevel	Intuition	Awareness of interconnectedness and interdependence	1	58
36	Empathy (I)	6	Empathy	unmerged	Sublevel	Intuition	Increased empathy and emotional understanding	3	53
37	Negative change (I)	4	Negative change	unmerged	Sublevel	Intuition	Negative changes	0	22
38	Expanded concept (N)	18	Expanded concept	unmerged	TopLevel	Normality	Expanded concept of what is normal	3	97
39	Difference acceptance (N)	15	Difference Acceptance	unmerged	Sublevel	Normality	Acceptance of different perspectives	2	82
40	Complexity Awareness (N)	15	Complexity awareness	unmerged	Sublevel	Normality	Awareness of the complexity of reality and people, their different parts and how they form together a bigger picture	3	69
41	Rejecting normal (N)	7	Rejecting normal	unmerged	TopLevel	Normality	Rejecting the concept of normality	1	34
42	Social constructivism (N)	16	Social constructivism	unmerged	TopLevel	Normality	Awareness of the socially constructed nature of normality	0	81
43	Metaphysical resonance (N)	10	Metaphysical resonance	unmerged	Sublevel	Normality	Increased resonance to metaphysical ideas and experiences	0	41
44	Interrelatedness (N)	4	Interrelatedness	unmerged	Sublevel	Normality	Awareness of interconnectedness and interdependence	1	33
45	Nature connection (N)	6	Nature connection	unmerged	Sublevel	Normality	Increased awareness and connection to the natural world	1	56
46	Negative change (N)	2	Negative change	unmerged	Sublevel	Normality	Negative changes	0	9
47	Malleability (B)	11	Malleability	unmerged	TopLevel	Boundaries	Increased sense of malleability of relaity's boundaries	0	64
48	Oneness (B)	9	Oneness	unmerged	Sublevel	Boundaries	Awareness of oneness, unity of all things	1	72
49	Interrelatedness (B)	27	Interrelatedness	unmerged	Sublevel	Boundaries	Awareness of interconnectedness and interdependence	1	113
50	Disconnection (B)	2	Disconnection	unmerged	TopLevel	Boundaries	Increased disconnection and isolation	0	13
51	Illusory boundaries (B)	10	Illusory boundaries	unmerged	TopLevel	Boundaries	Awareness of illusory nature of boundaries	3	52
52	Boundlessness (B)	9	Boundlessness	unmerged	TopLevel	Boundaries	Dissolution of boundaries	1	49
53	Complexity Awareness (M)	32	Complexity awareness	merged	TopLevel	Merged	Awareness of the complexity of reality and people, their different parts and how they form together a bigger picture	3	113
54	Purpose & Values (M)	38	Purpose & Values	merged	TopLevel	Merged	Redefined purpose and values	0	110
55	Metaphysical resonance (M)	19	Metaphysical resonance	merged	TopLevel	Merged	Increased resonance to metaphysical ideas and experiences	0	73
56	Nature connection (M)	11	Nature connection	merged	TopLevel	Merged	Increased awareness and connection to the natural world	1	59
57	Interrelatedness (M)	49	Interrelatedness	merged	TopLevel	Merged	Awareness of interconnectedness and interdependence	1	123
58	Empathy (M)	12	Empathy	merged	TopLevel	Merged	Increased empathy and emotional understanding	3	91
59	Negative change (M)	8	Negative change	merged	TopLevel	Merged	Negative changes	0	28
60	Difference Acceptance (M)	32	Difference Acceptance	merged	TopLevel	Merged	Acceptance of different perspectives	2	86
61	Compassion (M)	33	Compassion	merged	TopLevel	Merged	Compassion and love	2	144
62	Oneness (M)	19	Oneness	merged	TopLevel	Merged	Awareness of oneness, unity of all things	2	135

## Sheet: Key
Tab name	Contents description
Co-occurrence Matrix Table	The matrix of the co-occurrence frequencies between themes
Nodetable	All themes with IDs, descriptions and organising characteristics
Matrix with Lift filter	The matrix with lift filter applied
Cluster with lift	List of themes and their cluster with lift filter applied
No Lift filter	List of themes and their clustering without lift filter
Lift filter =	Lift Filter applied to the Matrix = (Occurrence of Code A/ Co-Occurrence of A and B)/(Occurrence of Code B/Total Occurences in Network). The total occurrences in the toplevel network were 458 . The network was filtered using the Lift filter set by mean Lift < 6.22. The mean means that the co-occurrences (connections between two codes) in the dataset have a tendency to be about 6.22 times more lik…

## Sheet: Matrix with Lift filter (6.22)
ID			1	2	3	4	5	6	7	8	9	10	11	12	13	14	15	16	17	18	19	20	21	22	23	24	25	26	27	28	29	30	31	32	33	34	35	36	37	38	39	40	41	42	43	44	45	46	47
			Complexity Awareness (S)	Oneness (S)	Compassion (S)	Negative change (S)	Insight (S)	Authenticity (S)	Purpose & Values (S)	Wellbeing (S)	Empathy (O)	Interrelatedness (O)	Compassion (O)	Difference Acceptance (O)	Sonder (O)	Commonality (O)	Reductionism reduction (R)	Negative change (R)	Agnosticism (R)	Interrelatedness (R)	Oneness (R)	Religiosity (R)	Animism (R)	Openmindedness (R)	Mortality (R)	Purpose & Values (R)	Subjectivity (R)	Philosophical enquiry (R)	Complexity awareness (I)	Trust & faith (I)	Alignment (I)	Attunement (I)	Purpose & Values (I)	Metaphysical resonance (I)	Openness (I)	Nature connection (I)	Interrelatedness (I)	Empathy (I)	Negative change (I)	Expanded concept (N)	Difference acceptance (N)	Complexity Awareness (N)	Rejecting normal (N)	Social constructivism (N)	Metaphysical resonance (N)	Interrelatedness (N)	Nature connection (N)	Negative change (N)	Malleability (B)
		Total Mentions of Codes	15	7	22	3	35	10	21	7	25	19	16	22	9	21	8	2	5	8	6	8	26	7	6	10	16	8	7	16	8	19	15	12	9	6	13	6	4	18	15	15	7	16	10	4	6	2	11
1	Complexity Awareness (S)	15	30.5333	17.4476	8.32727	0	3.48952	3.05333	1.45397	4.3619	4.88533	4.82105	7.63333	6.93939	10.1778	7.26984	19.0833	0	6.10667	3.81667	20.3556	3.81667	5.87179	8.72381	15.2667	0	5.725	3.81667	13.0857	5.725	11.45	6.42807	6.10667	7.63333	10.1778	10.1778	4.69744	5.08889	7.63333	8.48148	4.07111	4.07111	4.3619	5.725	3.05333	0	0	15.2667	8.32727
2	Oneness (S)	7	17.4476	65.4286	5.94805	0	1.86939	0	6.23129	0	0	13.7744	20.4464	5.94805	0	12.4626	24.5357	0	0	24.5357	21.8095	16.3571	12.5824	9.34694	10.9048	6.54286	8.17857	24.5357	28.0408	12.2679	0	0	8.72381	16.3571	14.5397	0	0	0	0	7.26984	8.72381	4.3619	9.34694	16.3571	0	0	10.9048	0	5.94805
3	Compassion (S)	22	8.32727	5.94805	20.8182	0	5.35325	4.16364	3.96537	2.97403	9.16	4.38278	6.50568	6.62397	6.93939	3.96537	15.6136	0	8.32727	5.20455	3.4697	2.60227	8.80769	14.8701	17.3485	0	5.20455	10.4091	0	6.50568	10.4091	6.57416	8.32727	6.93939	4.62626	6.93939	6.40559	6.93939	5.20455	5.78283	8.32727	5.55152	2.97403	3.90341	6.24545	10.4091	3.4697	0	7.57025
4	Negative change (S)	3	0	0	0	152.667	0	0	0	0	6.10667	0	19.0833	6.93939	16.963	0	0	0	0	0	0	19.0833	0	0	0	0	9.54167	0	0	0	0	0	0	12.7222	0	0	11.7436	0	0	0	0	0	0	9.54167	15.2667	0	0	0	13.8788
5	Insight (S)	35	3.48952	1.86939	5.35325	0	13.0857	9.16	4.98503	3.73878	7.85143	8.26466	4.90714	5.35325	4.3619	5.60816	3.27143	0	5.23429	6.54286	6.54286	4.90714	6.03956	5.60816	4.3619	3.92571	6.54286	6.54286	5.60816	7.36071	6.54286	6.1985	6.10667	3.27143	5.81587	4.3619	5.03297	6.54286	3.27143	5.08889	5.23429	6.10667	9.34694	6.54286	1.30857	6.54286	8.72381	0	8.32727
6	Authenticity (S)	10	3.05333	0	4.16364	0	9.16	45.8	6.54286	19.6286	5.496	0	8.5875	6.24545	10.1778	4.3619	5.725	0	9.16	5.725	7.63333	0	5.28462	6.54286	7.63333	13.74	5.725	0	13.0857	5.725	5.725	9.64211	9.16	3.81667	10.1778	7.63333	14.0923	15.2667	0	7.63333	3.05333	3.05333	0	2.8625	4.58	0	15.2667	0	4.16364
7	Purpose & Values (S)	21	1.45397	6.23129	3.96537	0	4.98503	6.54286	21.8095	6.23129	6.97905	2.29574	5.45238	4.95671	0	6.23129	2.72619	21.8095	0	10.9048	0	10.9048	7.54945	3.11565	7.26984	13.0857	5.45238	8.17857	6.23129	5.45238	0	4.59148	2.90794	5.45238	2.42328	0	1.67766	3.63492	16.3571	8.48148	4.3619	11.6317	3.11565	5.45238	10.9048	5.45238	3.63492	10.9048	1.98268
8	Wellbeing (S)	7	4.3619	0	2.97403	0	3.73878	19.6286	6.23129	65.4286	7.85143	0	4.08929	2.97403	7.26984	3.11565	0	0	13.0857	0	10.9048	0	0	0	0	13.0857	4.08929	0	9.34694	0	16.3571	6.88722	4.3619	10.9048	0	0	10.0659	21.8095	0	10.9048	8.72381	4.3619	0	8.17857	6.54286	16.3571	10.9048	0	5.94805
9	Empathy (O)	25	4.88533	0	9.16	6.10667	7.85143	5.496	6.97905	7.85143	18.32	4.82105	2.29	6.66182	6.10667	2.61714	6.87	0	10.992	4.58	6.10667	4.58	4.22769	7.85143	6.10667	5.496	4.58	6.87	2.61714	3.435	4.58	7.71368	9.77067	0	0	3.05333	7.04615	9.16	4.58	6.10667	3.664	4.88533	5.23429	6.87	3.664	9.16	3.05333	0	8.32727
10	Interrelatedness (O)	19	4.82105	13.7744	4.38278	0	8.26466	0	2.29574	0	4.82105	24.1053	4.51974	2.19139	0	9.18296	6.02632	0	0	12.0526	12.0526	9.03947	4.63563	6.88722	0	7.23158	10.5461	3.01316	10.3308	6.02632	6.02632	5.07479	6.42807	6.02632	8.03509	4.01754	3.7085	4.01754	0	4.01754	6.42807	6.42807	10.3308	7.53289	0	6.02632	8.03509	0	2.19139
11	Compassion (O)	16	7.63333	20.4464	6.50568	19.0833	4.90714	8.5875	5.45238	4.08929	2.29	4.51974	28.625	7.80682	3.18056	9.54167	10.7344	0	5.725	10.7344	9.54167	7.15625	7.70673	8.17857	4.77083	8.5875	7.15625	7.15625	12.2679	12.5234	7.15625	6.02632	5.725	9.54167	15.9028	4.77083	6.60577	4.77083	0	7.95139	7.63333	7.63333	4.08929	8.94531	0	0	9.54167	0	5.20455
12	Difference Acceptance (O)	22	6.93939	5.94805	6.62397	6.93939	5.35325	6.24545	4.95671	2.97403	6.66182	2.19139	7.80682	20.8182	9.25253	4.95671	7.80682	0	8.32727	5.20455	0	5.20455	5.6049	8.92208	3.4697	8.32727	3.90341	10.4091	8.92208	7.80682	5.20455	7.66986	8.32727	1.73485	4.62626	6.93939	3.2028	6.93939	5.20455	6.93939	6.93939	1.38788	5.94805	6.50568	8.32727	0	3.4697	0	5.67769
13	Sonder (O)	9	10.1778	0	6.93939	16.963	4.3619	10.1778	0	7.26984	6.10667	0	3.18056	9.25253	50.8889	2.42328	0	0	20.3556	0	0	0	1.95726	0	0	5.08889	6.36111	6.36111	7.26984	0	6.36111	0	10.1778	4.24074	11.3086	8.48148	15.6581	8.48148	0	11.3086	0	0	0	9.54167	5.08889	0	0	0	18.5051
14	Commonality (O)	21	7.26984	12.4626	3.96537	0	5.60816	4.3619	6.23129	3.11565	2.61714	9.18296	9.54167	4.95671	2.42328	21.8095	5.45238	10.9048	0	8.17857	10.9048	13.631	4.19414	12.4626	3.63492	8.72381	6.81548	5.45238	12.4626	8.17857	5.45238	6.88722	5.81587	10.9048	9.69312	0	1.67766	3.63492	5.45238	7.26984	7.26984	5.81587	6.23129	8.17857	6.54286	10.9048	7.26984	0	7.93074
15	Reductionism reduction (R)	8	19.0833	24.5357	15.6136	0	3.27143	5.725	2.72619	0	6.87	6.02632	10.7344	7.80682	0	5.45238	57.25	0	22.9	0	9.54167	7.15625	11.0096	16.3571	38.1667	0	3.57812	14.3125	8.17857	10.7344	0	6.02632	11.45	9.54167	12.7222	9.54167	4.40385	0	0	3.18056	3.81667	0	8.17857	3.57812	0	0	0	0	10.4091
16	Negative change (R)	2	0	0	0	0	0	0	21.8095	0	0	0	0	0	0	10.9048	0	229	0	0	0	28.625	0	0	0	0	0	0	0	0	0	0	0	0	0	0	0	0	57.25	12.7222	0	15.2667	0	0	22.9	0	0	114.5	0
17	Agnosticism (R)	5	6.10667	0	8.32727	0	5.23429	9.16	0	13.0857	10.992	0	5.725	8.32727	20.3556	0	22.9	0	91.6	0	0	0	0	13.0857	15.2667	9.16	5.725	11.45	26.1714	5.725	0	4.82105	18.32	0	20.3556	15.2667	14.0923	15.2667	0	5.08889	0	0	13.0857	5.725	0	0	15.2667	0	16.6545
18	Interrelatedness (R)	8	3.81667	24.5357	5.20455	0	6.54286	5.725	10.9048	0	4.58	12.0526	10.7344	5.20455	0	8.17857	0	0	0	57.25	19.0833	7.15625	11.0096	0	0	11.45	10.7344	14.3125	16.3571	10.7344	0	9.03947	15.2667	0	6.36111	0	0	0	0	6.36111	7.63333	7.63333	0	7.15625	0	28.625	38.1667	0	0
19	Oneness (R)	6	20.3556	21.8095	3.4697	0	6.54286	7.63333	0	10.9048	6.10667	12.0526	9.54167	0	0	10.9048	9.54167	0	0	19.0833	76.3333	9.54167	2.9359	0	0	0	9.54167	9.54167	21.8095	0	9.54167	4.01754	10.1778	6.36111	8.48148	0	0	0	0	8.48148	5.08889	5.08889	10.9048	9.54167	0	19.0833	12.7222	0	0
20	Religiosity (R)	8	3.81667	16.3571	2.60227	19.0833	4.90714	0	10.9048	0	4.58	9.03947	7.15625	5.20455	0	13.631	7.15625	28.625	0	7.15625	9.54167	57.25	4.40385	8.17857	0	0	7.15625	14.3125	16.3571	3.57812	7.15625	0	11.45	9.54167	6.36111	0	0	0	14.3125	15.9028	3.81667	7.63333	0	14.3125	17.175	14.3125	0	0	10.4091
21	Animism (R)	26	5.87179	12.5824	8.80769	0	6.03956	5.28462	7.54945	0	4.22769	4.63563	7.70673	5.6049	1.95726	4.19414	11.0096	0	0	11.0096	2.9359	4.40385	17.6154	7.54945	11.7436	1.76154	2.20192	8.80769	5.03297	8.80769	2.20192	6.48988	7.04615	5.87179	3.91453	2.9359	2.71006	0	4.40385	2.9359	9.39487	2.34872	2.51648	7.70673	7.04615	4.40385	5.87179	8.80769	8.00699
22	Openmindedness (R)	7	8.72381	9.34694	14.8701	0	5.60816	6.54286	3.11565	0	7.85143	6.88722	8.17857	8.92208	0	12.4626	16.3571	0	13.0857	0	0	8.17857	7.54945	65.4286	21.8095	0	0	8.17857	0	12.2679	8.17857	6.88722	4.3619	10.9048	7.26984	0	5.03297	0	0	10.9048	8.72381	4.3619	0	4.08929	0	16.3571	0	0	5.94805
23	Mortality (R)	6	15.2667	10.9048	17.3485	0	4.3619	7.63333	7.26984	0	6.10667	0	4.77083	3.4697	0	3.63492	38.1667	0	15.2667	0	0	0	11.7436	21.8095	76.3333	0	0	9.54167	0	9.54167	0	8.03509	5.08889	12.7222	0	0	0	0	19.0833	0	0	5.08889	0	0	7.63333	0	0	0	6.93939
24	Purpose & Values (R)	10	0	6.54286	0	0	3.92571	13.74	13.0857	13.0857	5.496	7.23158	8.5875	8.32727	5.08889	8.72381	0	0	9.16	11.45	0	0	1.76154	0	0	45.8	8.5875	0	13.0857	5.725	0	4.82105	3.05333	7.63333	10.1778	0	3.52308	15.2667	0	10.1778	6.10667	9.16	6.54286	5.725	4.58	0	7.63333	0	0
25	Subjectivity (R)	16	5.725	8.17857	5.20455	9.54167	6.54286	5.725	5.45238	4.08929	4.58	10.5461	7.15625	3.90341	6.36111	6.81548	3.57812	0	5.725	10.7344	9.54167	7.15625	2.20192	0	0	8.5875	28.625	3.57812	8.17857	7.15625	10.7344	4.51974	7.63333	4.77083	3.18056	4.77083	4.40385	4.77083	0	4.77083	1.90833	5.725	16.3571	7.15625	5.725	0	0	0	7.80682
26	Philosophical enquiry (R)	8	3.81667	24.5357	10.4091	0	6.54286	0	8.17857	0	6.87	3.01316	7.15625	10.4091	6.36111	5.45238	14.3125	0	11.45	14.3125	9.54167	14.3125	8.80769	8.17857	9.54167	0	3.57812	57.25	8.17857	7.15625	0	0	7.63333	0	6.36111	0	0	0	14.3125	6.36111	3.81667	7.63333	16.3571	14.3125	0	14.3125	9.54167	0	5.20455
27	Complexity awareness (I)	7	13.0857	28.0408	0	0	5.60816	13.0857	6.23129	9.34694	2.61714	10.3308	12.2679	8.92208	7.26984	12.4626	8.17857	0	26.1714	16.3571	21.8095	16.3571	5.03297	0	0	13.0857	8.17857	8.17857	84.1224	4.08929	0	3.44361	17.4476	10.9048	29.0794	10.9048	5.03297	10.9048	0	14.5397	13.0857	13.0857	9.34694	12.2679	6.54286	0	10.9048	0	0
28	Trust & faith (I)	16	5.725	12.2679	6.50568	0	7.36071	5.725	5.45238	0	3.435	6.02632	12.5234	7.80682	0	8.17857	10.7344	0	5.725	10.7344	0	3.57812	8.80769	12.2679	9.54167	5.725	7.15625	7.15625	4.08929	28.625	3.57812	7.53289	5.725	4.77083	6.36111	0	0	0	0	1.59028	5.725	5.725	4.08929	7.15625	2.8625	7.15625	9.54167	0	5.20455
29	Alignment (I)	8	11.45	0	10.4091	0	6.54286	5.725	0	16.3571	4.58	6.02632	7.15625	5.20455	6.36111	5.45238	0	0	0	0	9.54167	7.15625	2.20192	8.17857	0	0	10.7344	0	0	3.57812	57.25	9.03947	3.81667	4.77083	0	9.54167	4.40385	9.54167	0	6.36111	11.45	7.63333	0	3.57812	0	0	0	0	10.4091
30	Attunement (I)	19	6.42807	0	6.57416	0	6.1985	9.64211	4.59148	6.88722	7.71368	5.07479	6.02632	7.66986	0	6.88722	6.02632	0	4.82105	9.03947	4.01754	0	6.48988	6.88722	8.03509	4.82105	4.51974	0	3.44361	7.53289	9.03947	24.1053	4.82105	4.01754	2.67836	4.01754	1.85425	4.01754	0	2.67836	6.42807	3.21404	3.44361	4.51974	2.41053	6.02632	8.03509	0	0
31	Purpose & Values (I)	15	6.10667	8.72381	8.32727	0	6.10667	9.16	2.90794	4.3619	9.77067	6.42807	5.725	8.32727	10.1778	5.81587	11.45	0	18.32	15.2667	10.1778	11.45	7.04615	4.3619	5.08889	3.05333	7.63333	7.63333	17.4476	5.725	3.81667	4.82105	30.5333	0	3.39259	5.08889	9.39487	0	0	3.39259	10.1778	4.07111	4.3619	13.3583	0	7.63333	10.1778	0	11.103
32	Metaphysical resonance (I)	12	7.63333	16.3571	6.93939	12.7222	3.27143	3.81667	5.45238	10.9048	0	6.02632	9.54167	1.73485	4.24074	10.9048	9.54167	0	0	0	6.36111	9.54167	5.87179	10.9048	12.7222	7.63333	4.77083	0	10.9048	4.77083	4.77083	4.01754	0	38.1667	12.7222	6.36111	5.87179	0	0	8.48148	7.63333	5.08889	10.9048	2.38542	11.45	0	0	0	13.8788
33	Openness (I)	9	10.1778	14.5397	4.62626	0	5.81587	10.1778	2.42328	0	0	8.03509	15.9028	4.62626	11.3086	9.69312	12.7222	0	20.3556	6.36111	8.48148	6.36111	3.91453	7.26984	0	10.1778	3.18056	6.36111	29.0794	6.36111	0	2.67836	3.39259	12.7222	50.8889	8.48148	7.82906	8.48148	0	11.3086	3.39259	6.78519	7.26984	3.18056	0	0	16.963	0	4.62626
34	Nature connection (I)	6	10.1778	0	6.93939	0	4.3619	7.63333	0	0	3.05333	4.01754	4.77083	6.93939	8.48148	0	9.54167	0	15.2667	0	0	0	2.9359	0	0	0	4.77083	0	10.9048	0	9.54167	4.01754	5.08889	6.36111	8.48148	76.3333	35.2308	25.4444	0	4.24074	10.1778	0	0	0	7.63333	0	12.7222	0	0
35	Interrelatedness (I)	13	4.69744	0	6.40559	11.7436	5.03297	14.0923	1.67766	10.0659	7.04615	3.7085	6.60577	3.2028	15.6581	1.67766	4.40385	0	14.0923	0	0	0	2.71006	5.03297	0	3.52308	4.40385	0	5.03297	0	4.40385	1.85425	9.39487	5.87179	7.82906	35.2308	35.2308	17.6154	0	5.87179	9.39487	7.04615	0	4.40385	7.04615	0	5.87179	0	6.40559
36	Empathy (I)	6	5.08889	0	6.93939	0	6.54286	15.2667	3.63492	21.8095	9.16	4.01754	4.77083	6.93939	8.48148	3.63492	0	0	15.2667	0	0	0	0	0	0	15.2667	4.77083	0	10.9048	0	9.54167	4.01754	0	0	8.48148	25.4444	17.6154	76.3333	0	8.48148	15.2667	10.1778	0	4.77083	7.63333	0	12.7222	0	0
37	Negative change (I)	4	7.63333	0	5.20455	0	3.27143	0	16.3571	0	4.58	0	0	5.20455	0	5.45238	0	57.25	0	0	0	14.3125	4.40385	0	19.0833	0	0	14.3125	0	0	0	0	0	0	0	0	0	0	114.5	0	0	7.63333	0	0	11.45	0	0	114.5	0
38	Expanded concept (N)	18	8.48148	7.26984	5.78283	0	5.08889	7.63333	8.48148	10.9048	6.10667	4.01754	7.95139	6.93939	11.3086	7.26984	3.18056	12.7222	5.08889	6.36111	8.48148	15.9028	2.9359	10.9048	0	10.1778	4.77083	6.36111	14.5397	1.59028	6.36111	2.67836	3.39259	8.48148	11.3086	4.24074	5.87179	8.48148	0	25.4444	3.39259	10.1778	0	6.36111	12.7222	6.36111	0	0	6.93939
39	Difference acceptance (N)	15	4.07111	8.72381	8.32727	0	5.23429	3.05333	4.3619	8.72381	3.664	6.42807	7.63333	6.93939	0	7.26984	3.81667	0	0	7.63333	5.08889	3.81667	9.39487	8.72381	0	6.10667	1.90833	3.81667	13.0857	5.725	11.45	6.42807	10.1778	7.63333	3.39259	10.1778	9.39487	15.2667	0	3.39259	30.5333	12.2133	0	5.725	0	0	0	0	2.77576
40	Complexity Awareness (N)	15	4.07111	4.3619	5.55152	0	6.10667	3.05333	11.6317	4.3619	4.88533	6.42807	7.63333	1.38788	0	5.81587	0	15.2667	0	7.63333	5.08889	7.63333	2.34872	4.3619	5.08889	9.16	5.725	7.63333	13.0857	5.725	7.63333	3.21404	4.07111	5.08889	6.78519	0	7.04615	10.1778	7.63333	10.1778	12.2133	30.5333	4.3619	3.81667	6.10667	0	0	0	0
41	Rejecting normal (N)	7	4.3619	9.34694	2.97403	0	9.34694	0	3.11565	0	5.23429	10.3308	4.08929	5.94805	0	6.23129	8.17857	0	13.0857	0	10.9048	0	2.51648	0	0	6.54286	16.3571	16.3571	9.34694	4.08929	0	3.44361	4.3619	10.9048	7.26984	0	0	0	0	0	0	4.3619	65.4286	8.17857	0	0	0	0	11.8961
42	Social constructivism (N)	16	5.725	16.3571	3.90341	9.54167	6.54286	2.8625	5.45238	8.17857	6.87	7.53289	8.94531	6.50568	9.54167	8.17857	3.57812	0	5.725	7.15625	9.54167	14.3125	7.70673	4.08929	0	5.725	7.15625	14.3125	12.2679	7.15625	3.57812	4.51974	13.3583	2.38542	3.18056	0	4.40385	4.77083	0	6.36111	5.725	3.81667	8.17857	28.625	2.8625	7.15625	0	0	7.80682
43	Metaphysical resonance (N)	10	3.05333	0	6.24545	15.2667	1.30857	4.58	10.9048	6.54286	3.664	0	0	8.32727	5.08889	6.54286	0	22.9	0	0	0	17.175	7.04615	0	7.63333	4.58	5.725	0	6.54286	2.8625	0	2.41053	0	11.45	0	7.63333	7.04615	7.63333	11.45	12.7222	0	6.10667	0	2.8625	45.8	0	0	0	8.32727
44	Interrelatedness (N)	4	0	0	10.4091	0	6.54286	0	5.45238	16.3571	9.16	6.02632	0	0	0	10.9048	0	0	0	28.625	19.0833	14.3125	4.40385	16.3571	0	0	0	14.3125	0	7.15625	0	6.02632	7.63333	0	0	0	0	0	0	6.36111	0	0	0	7.15625	0	114.5	57.25	0	0
45	Nature connection (N)	6	0	10.9048	3.4697	0	8.72381	15.2667	3.63492	10.9048	3.05333	8.03509	9.54167	3.4697	0	7.26984	0	0	15.2667	38.1667	12.7222	0	5.87179	0	0	7.63333	0	9.54167	10.9048	9.54167	0	8.03509	10.1778	0	16.963	12.7222	5.87179	12.7222	0	0	0	0	0	0	0	57.25	76.3333	0	0
46	Negative change (N)	2	15.2667	0	0	0	0	0	10.9048	0	0	0	0	0	0	0	0	114.5	0	0	0	0	8.80769	0	0	0	0	0	0	0	0	0	0	0	0	0	0	0	114.5	0	0	0	0	0	0	0	0	229	0
47	Malleability (B)	11	8.32727	5.94805	7.57025	13.8788	8.32727	4.16364	1.98268	5.94805	8.32727	2.19139	5.20455	5.67769	18.5051	7.93074	10.4091	0	16.6545	0	0	10.4091	8.00699	5.94805	6.93939	0	7.80682	5.20455	0	5.20455	10.4091	0	11.103	13.8788	4.62626	0	6.40559	0	0	6.93939	2.77576	0	11.8961	7.80682	8.32727	0	0	0	41.6364
48	Oneness (B)	9	3.39259	0	9.25253	0	8.72381	0	4.84656	0	10.1778	10.7135	3.18056	9.25253	0	4.84656	12.7222	0	10.1778	12.7222	8.48148	0	5.87179	0	0	5.08889	9.54167	12.7222	0	6.36111	0	10.7135	10.1778	0	0	8.48148	3.91453	0	0	0	6.78519	0	21.8095	6.36111	0	12.7222	8.48148	0	4.62626
49	Interrelatedness (B)	27	6.78519	9.69312	6.93939	0	7.26984	6.78519	6.46208	2.42328	8.14222	7.1423	6.36111	7.71044	3.76955	7.26984	6.36111	0	3.39259	8.48148	8.48148	6.36111	5.87179	7.26984	8.48148	8.48148	7.4213	8.48148	7.26984	6.36111	4.24074	6.24951	7.91605	2.82716	7.53909	2.82716	5.21937	8.48148	8.48148	3.76955	4.52346	7.91605	7.26984	6.36111	6.78519	8.48148	8.48148	0	3.08418
50	Disconnection (B)	2	0	0	0	0	0	0	10.9048	0	0	0	0	0	25.4444	0	0	114.5	45.8	0	0	0	0	0	0	22.9	0	0	32.7143	0	0	0	0	0	25.4444	0	0	0	57.25	12.7222	0	0	0	0	0	0	0	114.5	0
51	Illusory boundaries (B)	10	18.32	6.54286	4.16364	0	6.54286	4.58	6.54286	6.54286	3.664	4.82105	5.725	4.16364	5.08889	8.72381	5.725	0	0	0	15.2667	17.175	5.28462	6.54286	0	0	8.5875	5.725	13.0857	2.8625	17.175	7.23158	6.10667	7.63333	5.08889	15.2667	7.04615	7.63333	0	10.1778	6.10667	6.10667	6.54286	8.5875	4.58	11.45	0	0	4.16364
52	Boundlessness (B)	9	6.78519	0	2.31313	0	10.1778	5.08889	4.84656	0	4.07111	10.7135	0	4.62626	0	9.69312	0	25.4444	0	6.36111	0	19.0833	1.95726	7.26984	0	5.08889	9.54167	6.36111	0	12.7222	12.7222	5.35673	3.39259	0	0	8.48148	3.91453	0	0	5.65432	0	3.39259	14.5397	9.54167	5.08889	25.4444	8.48148	0	4.62626
53	Complexity Awareness (M)	32	14.3125	10.2232	6.50568	0	4.90714	5.725	6.81548	6.13393	4.58	4.51974	8.05078	5.20455	6.36111	6.13393	8.94531	7.15625	8.5875	5.36719	9.54167	5.36719	3.85337	6.13393	9.54167	7.15625	5.36719	5.36719	18.4018	5.36719	8.94531	3.76645	4.77083	7.15625	11.1319	7.15625	6.60577	9.54167	7.15625	10.3368	6.67917	14.3125	4.08929	3.57812	5.725	0	2.38542	7.15625	3.90341
54	Purpose & Values (M)	38	3.21404	5.16541	5.47847	0	5.50977	6.02632	12.0526	5.16541	8.67789	5.07479	3.76645	6.02632	5.35673	5.73935	6.02632	12.0526	9.64211	9.03947	4.01754	9.03947	6.02632	3.44361	6.02632	12.0526	6.77961	6.02632	10.3308	4.51974	1.50658	4.44044	12.0526	3.01316	2.67836	2.00877	4.63563	4.01754	9.03947	6.02632	6.42807	7.23158	3.44361	8.28618	6.02632	6.02632	4.01754	6.02632	5.47847
55	Metaphysical resonance (M)	19	6.42807	10.3308	6.57416	8.03509	2.75489	2.41053	8.03509	6.88722	1.92842	3.80609	6.02632	4.38278	5.35673	9.18296	6.02632	12.0526	0	0	4.01754	12.0526	6.48988	6.88722	8.03509	4.82105	4.51974	0	6.88722	4.51974	3.01316	3.80609	0	24.1053	8.03509	8.03509	7.417	4.01754	6.02632	10.7135	4.82105	6.42807	6.88722	3.01316	24.1053	0	0	0	10.9569
56	Nature connection (M)	11	5.55152	5.94805	5.67769	0	5.94805	8.32727	1.98268	5.94805	3.33091	6.57416	5.20455	5.67769	4.62626	3.96537	5.20455	0	8.32727	20.8182	6.93939	0	4.8042	0	0	4.16364	2.60227	5.20455	5.94805	5.20455	5.20455	6.57416	8.32727	3.4697	9.25253	41.6364	19.2168	13.8788	0	2.31313	5.55152	0	0	0	4.16364	31.2273	41.6364	0	0
57	Interrelatedness (M)	49	4.98503	8.01166	5.52319	3.11565	6.67638	5.60816	4.89602	4.00583	6.7298	9.34694	6.42602	5.94805	4.1542	5.7862	5.84184	0	5.60816	9.34694	6.23129	7.0102	5.03297	5.34111	4.67347	6.54286	6.42602	5.84184	8.01166	6.42602	4.67347	5.90333	7.47755	3.11565	6.23129	9.34694	9.34694	7.78912	4.67347	4.67347	4.98503	6.85442	5.34111	6.42602	4.67347	9.34694	9.34694	0	3.39889
58	Empathy (M)	12	12.7222	10.9048	5.20455	0	6.54286	11.45	1.81746	16.3571	7.63333	8.03509	7.15625	3.4697	4.24074	7.26984	4.77083	0	7.63333	9.54167	38.1667	4.77083	1.46795	0	0	7.63333	7.15625	4.77083	16.3571	0	9.54167	4.01754	5.08889	3.18056	8.48148	12.7222	8.80769	38.1667	0	8.48148	10.1778	7.63333	5.45238	7.15625	3.81667	9.54167	12.7222	0	0
59	Negative change (M)	8	3.81667	0	2.60227	57.25	1.63571	0	10.9048	0	4.58	0	7.15625	5.20455	6.36111	5.45238	0	57.25	0	0	0	21.4688	2.20192	0	9.54167	0	3.57812	7.15625	0	0	0	0	0	4.77083	0	0	4.40385	0	57.25	3.18056	0	7.63333	0	3.57812	17.175	0	0	57.25	5.20455
60	Difference Acceptance (M)	32	6.67917	6.13393	7.80682	4.77083	5.725	5.725	4.77083	6.13393	5.725	4.51974	7.15625	14.3125	6.36111	6.13393	7.15625	0	5.725	5.36719	2.38542	3.57812	6.60577	8.17857	2.38542	7.15625	3.57812	7.15625	10.2232	7.15625	7.15625	7.53289	8.5875	4.77083	4.77083	7.15625	5.50481	9.54167	3.57812	5.56597	14.3125	5.725	4.08929	6.26172	5.725	0	2.38542	0	5.20455
61	Compassion (M)	33	7.40202	9.91342	13.8788	9.25253	5.55152	6.93939	5.28716	3.96537	6.66182	4.38278	13.8788	6.93939	6.16835	5.28716	12.1439	0	8.32727	8.67424	6.93939	5.20455	8.00699	9.91342	11.5657	4.16364	6.07197	8.67424	5.94805	7.80682	8.67424	6.57416	7.40202	6.93939	7.71044	6.93939	6.40559	6.93939	3.4697	6.93939	7.40202	5.55152	3.96537	6.07197	4.16364	6.93939	6.93939	0	6.30854
62	Oneness (M)	19	11.2491	24.1053	7.66986	0	6.1985	2.41053	4.59148	3.44361	6.74947	11.4183	10.5461	6.57416	0	6.88722	15.0658	0	4.82105	18.0789	24.1053	6.02632	7.417	3.44361	4.01754	4.82105	9.03947	15.0658	10.3308	7.53289	3.01316	6.34349	9.64211	6.02632	5.35673	4.01754	1.85425	0	0	4.01754	6.42807	3.21404	13.7744	9.03947	0	12.0526	12.0526	0	4.38278
[truncated: 15 more columns]

## Sheet: Clustrers with Lift (6.22)
	ID	Label	Definition	Cluster	Degree	Weighted Degree	Betweenness Centrality
Expanded Awareness and Openness to the Complexity of Human Experiences and Reality	53	Complexity Awareness (M)	Awareness of the complexity of reality and people, their different parts and how they form together a bigger picture	0	13	95	8.66753
	38	Expanded concept (N)	Expanded concept of what is normal	0	17	78	13.0384
	14	Commonality (O)	Recognising the commonality in human experience and suffering	0	15	74	6.99558
	55	Metaphysical resonance (M)	Increased resonance to metaphysical ideas and experiences	0	13	58	8.87806
	51	Illusory boundaries (B)	Awareness of illusory nature of boundaries	0	17	53	13.3062
	47	Malleability (B)	Increased sense of malleability of relaity's boundaries	0	15	50	10.6005
	20	Religiosity (R)	Increased religiosity	0	16	49	14.981
	33	Openness (I)	Increased openness	0	18	48	20.2553
	29	Alignment (I)	Increased alignment to Self	0	15	40	10.492
	13	Sonder (O)	Recognizing and appreciating the wholeness of others, the depth and complexity of their lives	0	14	32	12.7228
	17	Agnosticism (R)	Increased agnosticism and uncertainty	0	16	27	19.7347
	8	Wellbeing (S)	Increased wellbeing	0	10	20	3.46048
	59	Negative change (M)	Negative changes	0	7	11	3.5916
	50	Disconnection (B)	Increased disconnection and isolation	0	7	8	2.99268
	ID	Label	Definition	Cluster	Degree	Weighted Degree	Betweenness Centrality
Awreness of Interconnectedness and Breakdown of societal and natural boundaries	57	Interrelatedness (M)	Awareness of interconnectedness and interdependence	1	10	110	2.56767
	62	Oneness (M)	Awareness of oneness, unity of all things	1	16	100	13.9833
	5	Insight (S)	Increased authenticity	1	12	95	5.24699
	42	Social constructivism (N)	Awareness of the socially constructed nature of normality	1	19	95	21.234
	25	Subjectivity (R)	Increased awareness of the subjectivity of reality	1	15	70	9.09505
	58	Empathy (M)	Increased empathy and emotional understanding	1	16	66	11.9521
	52	Boundlessness (B)	Dissolution of boundaries	1	15	47	10.9071
	54	Purpose & Values (M)	Redefined purpose and values	1	6	42	3.00717
	56	Nature connection (M)	Increased awareness and connection to the natural world	1	10	35	3.96651
	41	Rejecting normal (N)	Rejecting the concept of normality	1	13	29	5.8832
	ID	Label	Definition	Cluster	Degree	Weighted Degree	Betweenness Centrality
Prosociality, increased compassion and acceptance of difference	61	Compassion (M)	Compassion and love	2	18	141	13.5212
	60	Difference Acceptance (M)	Acceptance of different perspectives	2	11	88	3.78992
	21	Animism (R)	Increased perception of animism, spirit and sacredness in the world	2	12	85	3.87861
	28	Trust & faith (I)	Trust and faith in intuition	2	16	85	11.8699
	30	Attunement (I)	Increased attunement to intuition	2	13	61	8.3877
	15	Reductionism reduction (R)	A shift away from reductionism and physicalist worldviews	2	14	45	6.18506
	26	Philosophical enquiry (R)	Increased engagement with philosophical ideas	2	18	43	16.5244
	22	Openmindedness (R)	Increased openness and curiosity	2	18	38	13.4795
	6	Authenticity (S)	Redefined purpose and values	2	12	34	6.16964
	23	Mortality (R)	A shift in perception of death	2	13	30	8.63405

## Sheet: No Lift Filter
All themes no filter
53	Complexity Awareness (M)	33	217	8.89849	0
38	Expanded concept (N)	31	128	7.1039	0
58	Empathy (M)	26	85	1.56878	0
51	Illusory boundaries (B)	29	82	2.09872	0
6	Authenticity (S)	28	70	2.149	0
33	Openness (I)	28	66	5.23972	0
13	Sonder (O)	24	54	4.00188	0
29	Alignment (I)	25	54	1.12019	0
8	Wellbeing (S)	21	41	0.441854	0
17	Agnosticism (R)	25	40	5.16643	0
50	Disconnection (B)	7	8	0.130252	0
57	Interrelatedness (M)	32	305	4.15563	1
54	Purpose & Values (M)	33	234	8.89849	1
5	Insight (S)	32	228	4.15563	1
62	Oneness (M)	30	143	2.75451	1
42	Social constructivism (N)	30	118	3.0499	1
25	Subjectivity (R)	30	107	2.98864	1
56	Nature connection (M)	25	66	1.28442	1
52	Boundlessness (B)	25	65	1.40395	1
26	Philosophical enquiry (R)	27	62	2.59271	1
41	Rejecting normal (N)	22	45	0.567506	1
61	Compassion (M)	32	239	4.15563	2
60	Difference Acceptance (M)	32	210	4.15563	2
21	Animism (R)	30	160	3.08778	2
30	Attunement (I)	27	114	2.02242	2
28	Trust & faith (I)	28	112	1.92888	2
15	Reductionism reduction (R)	27	69	1.61376	2
22	Openmindedness (R)	25	53	1.22693	2
23	Mortality (R)	19	41	0.740234	2
14	Commonality (O)	31	152	3.74509	3
55	Metaphysical resonance (M)	30	118	3.51504	3
47	Malleability (B)	29	78	3.22618	3
20	Religiosity (R)	24	66	0.971669	3
59	Negative change (M)	19	34	2.84015	3
